# Supplementary material for: The discovery of Paratestophis gelicolus gen. nov., sp. nov. from the rainbow water snake, Enhydris enhydris, in Thailand, with systematic update of Echinochasmidae Odhner, 1910
Source: Parasitology. 2025 Oct 16;152(13):1355–66. doi: 10.1017/S0031182025100863 (PMC12917397; doi:10.1017/S0031182025100863)
Supplement: Charoennitiwat et al. supplementary material 1 — Charoennitiwat et al. supplementary material [file S0031182025100863sup001.xlsx]

## Sheet: Sheet1
Table S1: Morphometric measurements of Paratestophis gelicolus gen. nov., sp. nov. between host specimens
Host ID	Parasite ID	Parasite species	Host species	Body length (BL)	Body width (BW)	BW/BL	Forebody length (include ventral sucker) (FO)	Uterus length	Post testicular field length	FO/BL %	Uterus length %	Post testicular field length %	Head collar length	Head collar width	Pharynx length	Pharynx width	Oral sucker length	Oral sucker width	Ventral sucker length	Ventral sucker width	Ratio sucker's length	Ratio sucker's width	Cirrus sac length	Cirrus sac width	Ovary length	Ovary width	Testis 1 length	Testis 1 width	Testis 2 length	Testis 2 width	Testis length average	Egg 1 length	Egg 2 width	Egg 2 length	Egg 2 width	Egg 3 length	Egg 3 width	Egg length average	Egg width average
SN096	SN096-1	Paratestophis gelicolus	Enhydris enhydris	2344.21	691.286	0.294891	1253.66	925.068	152.639	0.534791	0.394618	0.0651132	87.927	340.057	117.891	109.502	158.737	209.079	349.81	462.006	2.20371	2.20972	97.413	158.445	N/A	N/A	357.6	193.91	285.924	206.897	321.762	N/A	N/A	N/A	N/A	N/A	N/A	N/A	N/A
SN097	SN097-1	Paratestophis gelicolus	Enhydris enhydris	3197.19	1081.96	0.33841	1518.71	1465.99	185.109	0.475014	0.458526	0.0578974	107.017	305.613	N/A	N/A	167.012	232.222	408.255	461.582	2.44447	1.98768	151.519	132.954	119.38	117.868	463.398	307.925	311.564	243.886	387.481	79.518	51.591	80.796	56.518	86.307	53.886	82.207	53.9983
SN097	SN097-2	Paratestophis gelicolus	Enhydris enhydris	3523.27	1052.12	0.29862	1462.3	1778.02	174.041	0.41504	0.50465	0.0493976	110.644	340.606	81.993	93.52	139.706	204.316	398.385	493.778	2.8516	2.41674	180.316	128.886	redo	redo	419.759	200.29	373.632	267.909	396.696	87.042	50.293	87.893	44.851	93.185	54.506	89.3733	49.8833
SN098	SN098-1	Paratestophis gelicolus	Enhydris enhydris	2243.12	611.331	0.272536	1028.08	846.008	246.955	0.458328	0.377157	0.110095	85.154	285.05	78.307	73.29	151.594	180.706	317.062	381.465	2.09152	2.11097	79.682	71.713	78.885	58.422	180.956	105.977	177.365	101.384	179.161	81.664	44.289	80.913	45.081	81.095	46.612	81.224	45.3273
SN098	SN098-2	Paratestophis gelicolus	Enhydris enhydris	2095.48	550.444	0.262682	1100.89	761.752	153.458	0.525364	0.363522	0.073233	76.115	230.201	90.778	60.613	171.543	144.511	326.549	379.941	1.9036	2.62915	75.632	63.085	78.963	65.784	224.245	129.721	224.288	112.204	224.267	86.573	55.109	89.502	55.979	87.758	56.826	87.9443	55.9713
SN098	SN098-3	Paratestophis gelicolus	Enhydris enhydris	2007.46	594.043	0.295918	956.498	804.267	178.526	0.476472	0.400639	0.0889313	83.748	236.98	101.041	74.546	144.021	148.81	313.652	370.491	2.17782	2.48969	84.651	85.76	82.563	72.551	171.618	119.311	205.899	126.771	188.758	81.857	54.103	85.16	54.166	77.023	51.509	81.3467	53.2593
SN098	SN098-4	Paratestophis gelicolus	Enhydris enhydris	2073.94	616.468	0.297244	931.85	809.963	167.229	0.449313	0.390542	0.0806333	88.542	257.82	102.636	79.272	163.53	163.077	298.754	387.388	1.82691	2.37549	69.039	84.836	99.579	75.766	204.156	124.957	208.984	106.38	206.57	93.074	62.308	88.539	47.406	90.443	48.344	90.6853	52.686
SN098	SN098-5	Paratestophis gelicolus	Enhydris enhydris	2386.8	573.729	0.240376	1117.65	922.203	187.521	0.468263	0.386376	0.0785658	78.825	263.846	95.112	61.647	137.905	178.556	344.905	369.491	2.50103	2.06933	74.181	78.133	92.527	73.509	251.165	156.287	184.016	129.952	217.59	91.538	58.814	84.633	55.18	82.4	52.87	86.1903	55.6213
SN101	SN101-1	Paratestophis gelicolus	Enhydris enhydris	2225.88	554.924	0.249306	1062.84	968.755	123.783	0.477493	0.435224	0.0556109	75.718	266.277	84.392	70.467	141.473	171.898	276.148	358.7	1.95195	2.0867	82.423	95.625	87.88	57.164	271.083	100.954	214.078	106.991	242.581	89.073	46.529	95.613	50.431	101.325	55.842	95.337	50.934
SN103	SN103-1	Paratestophis gelicolus	Enhydris enhydris	3397.5	729.905	0.214836	1680.07	1381.37	226.359	0.494501	0.406583	0.0666251	88.127	241.628	N/A	N/A	226.425	126.427	429.032	542.684	1.89481	4.29247	106.354	67.25	109.16	77.6	236.765	155.467	215.303	124.068	226.034	92.068	52.487	85.42	51.043	86.769	56.662	88.0857	53.3973
SN103	SN103-2	Paratestophis gelicolus	Enhydris enhydris	2750.34	1097.31	0.398973	1519.04	1034.69	151.873	0.552309	0.376204	0.0552198	79.425	282.651	97.584	67.115	163.759	188.484	400.452	483.337	2.44537	2.56434	145.401	133.01	116.896	77.188	256.919	170.522	366.924	141.926	311.921	77.164	53.85	81.946	47.075	79.159	46.761	79.423	49.2287
SN103	SN103-3	Paratestophis gelicolus	Enhydris enhydris	2756.07	707.837	0.256829	1447.75	976.06	178.817	0.525294	0.35415	0.0648812	69.339	241.768	112.605	94.068	207.286	154.965	443.862	557.253	2.1413	3.59599	135.335	95.817	N/A	N/A	244.164	139.414	315.011	141.278	279.587	87.8	65.375	89.848	49.134	90.3	53.952	89.316	56.1537
SN110	SN110-1	Paratestophis gelicolus	Enhydris enhydris	2303.78	596.873	0.259085	1044.57	1000.65	166.97	0.453416	0.434353	0.0724766	78.963	264.956	93.368	73.444	139.614	170.311	365.135	405.193	2.61532	2.37914	86.43	116.202	N/A	N/A	253.63	162.543	324.948	151.196	289.289	88.936	49.416	93.892	54.128	83.251	45.478	88.693	49.674
SN112	SN112-1	Paratestophis gelicolus	Enhydris enhydris	2328.01	770.999	0.331183	1144.28	703.332	273.505	0.491528	0.302117	0.117484	97.698	289.447	100.014	100.711	163.688	162.727	346.538	396.332	2.11706	2.43556	78.159	98.474	103.473	70.132	265.73	145.457	257.181	154.186	261.456	N/A	N/A	N/A	N/A	N/A	N/A	N/A	N/A
SN112	SN112-2	Paratestophis gelicolus	Enhydris enhydris	1938.02	570.398	0.29432	989.946	681.535	164.887	0.510803	0.351666	0.0850801	48.753	165.113	N/A	N/A	53.952	97.551	321.794	332.583	5.96445	3.40932	82.957	84.418	76.365	55.291	190.156	112.832	157.054	107.927	173.605	84.32	56.984	86.403	53.231	N/A	N/A	85.3615	55.1075
SN112	SN112-3	Paratestophis gelicolus	Enhydris enhydris	2811.37	805.131	0.286383	1325.02	956.623	349.321	0.471306	0.340269	0.124253	111.341	295.976	115.545	105.553	182.157	179.75	372.043	434.675	2.04243	2.41822	72.279	104.271	87.756	79.742	217.4	159.637	230.171	172.14	223.786	86.43	51.932	86.291	51.046	88.51	49.58	87.077	50.8527
SN112	SN112-4	Paratestophis gelicolus	Enhydris enhydris	2620.8	797.121	0.304152	1170.75	932.046	318.862	0.446716	0.355634	0.121666	88.619	278.187	100.136	96.579	126.363	169.691	367.877	429.79	2.91127	2.53278	78.237	101.738	103.801	73.444	257.82	146.875	248.923	124.462	253.371	92.592	45.243	89.763	49.632	N/A	N/A	91.1775	47.4375
SN112	SN112-5	Paratestophis gelicolus	Enhydris enhydris	1782.54	546.006	0.306308	1014.5	543.667	115.7	0.569129	0.304996	0.0649074	71.257	257.207	98.087	66.808	138.824	173.159	315.274	346.391	2.27103	2.00042	58.85	78.799	66.91	37.849	105.983	79.91	124.84	65.26	115.412	N/A	N/A	N/A	N/A	N/A	N/A	N/A	N/A
SN112	SN112-6	Paratestophis gelicolus	Enhydris enhydris	2199.64	621.459	0.282527	1052.1	777.512	197.312	0.478303	0.353472	0.0897019	81.328	225.893	86.548	79.674	138.358	144.558	370.108	399.186	2.675	2.76142	80.488	112.295	77.819	64.533	174.352	127.615	181.421	100.873	177.887	85.836	43.125	N/A	N/A	N/A	N/A	85.836	43.125
SN117	SN117-1	Paratestophis gelicolus	Enhydris enhydris	3474.16	1073.33	0.308946	1449.94	1363.36	449.788	0.417351	0.392429	0.129467	121.864	378.019	137.59	99.086	210.035	221.287	406.739	518.178	1.93653	2.34166	167.544	203.903	N/A	N/A	377.107	155.415	422.091	158.36	399.599	N/A	N/A	N/A	N/A	N/A	N/A	N/A	N/A
SN120	SN120-1	Paratestophis gelicolus	Enhydris enhydris	2250.36	605.562	0.269095	1214.88	756.036	126.442	0.539858	0.335962	0.0561874	78.626	212.352	76.898	65.227	157.75	114.2	278.702	319.317	1.76673	2.79612	87.244	111.616	88.619	55.999	266.228	85.783	242.478	71.713	254.353	94.529	59.95	84.825	48.456	80.365	54.156	86.573	54.1873
SN123	SN123-1	Paratestophis gelicolus	Enhydris enhydris	3231.76	1225.62	0.379242	1542.55	1343.25	211.211	0.47731	0.41564	0.0653549	70.19	261.843	N/A	N/A	204.51	161.875	428.857	493.384	2.097	3.04793	107.795	87.927	139.843	89.565	260.292	181.888	280.301	146.454	270.296	123.898	66.804	114.77	59.456	113.682	58.229	117.45	61.4963
SN162	SN162-1	Paratestophis gelicolus	Enhydris enhydris	1840.62	635.532	0.345281	1108.34	544.135	102.858	0.602155	0.295626	0.0558823	67.818	231.329	86.869	81.844	152.916	168.647	350.927	373.07	2.2949	2.21214	64.816	89.055	64.374	53.378	233.899	128.96	171.381	118.012	202.64	96.43	55.256	99.805	49.289	96.134	56.134	97.4563	53.5597
SN162	SN162-2	Paratestophis gelicolus	Enhydris enhydris	1869.45	651.559	0.34853	1106.1	591.609	63.46	0.591674	0.316462	0.0339458	98.921	236.911	86.328	95.582	131.764	142.227	342.233	345.361	2.59732	2.42824	109.148	67.123	78.237	57.908	209.672	123.854	158.874	142.213	184.273	92.811	45.79	85.668	46.612	90.735	41.096	89.738	44.4993
SN162	SN162-3	Paratestophis gelicolus	Enhydris enhydris	1652.92	710.52	0.429856	988.878	545.191	83.614	0.59826	0.329834	0.0505855	81.603	220.774	88.933	70.181	135.56	151.196	354.016	382.608	2.61151	2.53054	84.072	99.592	77.924	50.433	208.581	128.844	202.677	121.791	205.629	88.364	52.189	103.067	50.673	94.829	55.327	95.42	52.7297
SN162	SN162-4	Paratestophis gelicolus	Enhydris enhydris	2982.82	1120.9	0.375787	1544.94	1113.52	221.964	0.517946	0.37331	0.0744141	123.034	331.207	134.175	124.106	199.355	217.987	435.595	485.165	2.18502	2.22566	97.448	113.642	116.243	89.633	390.384	243.228	386.818	226.368	388.601	90.735	48.256	95.417	48.805	82.71	43.407	89.6207	46.8227
SN162	SN162-6	Paratestophis gelicolus	Enhydris enhydris	2477.09	936.293	0.377981	1476.02	761.752	161.15	0.59587	0.307519	0.0650561	100.007	272.881	84.322	95.589	165.41	191.285	427.727	433.305	2.58586	2.26523	103.689	75.99	84.055	71.419	256.61	143.884	232.5	183.953	244.555	106.476	60.165	101.686	53.599	92.824	50.172	100.329	54.6453
SN162	SN162-7	Paratestophis gelicolus	Enhydris enhydris	2212.7	870.283	0.393312	1270.96	728.258	135.355	0.574392	0.329126	0.0611717	111.762	280.406	86.234	103.473	169.8	186.024	387.055	416.159	2.27948	2.23713	68.217	96.121	77.635	69.938	250.49	177.411	214.712	145.186	232.601	98.214	47.975	100.333	49.741	102.182	54.353	100.243	50.6897
SN162	SN162-8	Paratestophis gelicolus	Enhydris enhydris	2484.62	771.307	0.310433	1258.98	1038.79	183.539	0.506709	0.418088	0.0738701	104.056	261.23	89.565	94.962	178.041	176.582	374.81	361.829	2.10519	2.04907	81.177	81.094	92.152	67.375	285.553	141.365	273.269	146.207	279.411	76.588	40.11	73.896	44.59	78.652	41.248	76.3787	41.9827
SN165	SN165-4	Paratestophis gelicolus	Enhydris enhydris	3431.91	1107.25	0.322633	1749.4	1262.6	155.222	0.509745	0.3679	0.045229	98.357	366.274	122.99	146.444	233.817	252.018	486.12	516.509	2.07906	2.20903	174.558	134.655	122.752	108.153	405.649	270.317	448.518	259.485	427.083	94.675	49.012	105.405	47.147	101.785	62.053	100.622	52.7373
